# Supplementary material for: Prevalence of Anemia among Children and Adolescents of Bangladesh: A Systematic Review and Meta-Analysis
Source: Int J Environ Res Public Health. 2023 Jan 18;20(3):1786. doi: 10.3390/ijerph20031786 (PMC9914578; doi:10.3390/ijerph20031786)
Supplement: Supplementary file 1 [file ijerph-20-01786-s001.zip]

Archive with 1 entries (1 files):
- ijerph-1870331-supplementary.pdf
